# Supplementary material for: IHNV Infection Induces Strong Mucosal Immunity and Changes of Microbiota in Trout Intestine
Source: Viruses. 2022 Aug 22;14(8):1838. doi: 10.3390/v14081838 (PMC9415333; doi:10.3390/v14081838)
Supplement: Supplementary file 1 [file viruses-14-01838-s001.zip]

Archive with 1 entries (1 files):
- viruses-1856450-supplementary.pdf
